# Supplementary material for: The Effect of Fungicide Protection on Mycotoxin Contamination and Microscopic Fungi in Spring Barley Grain Cultivated in Northeastern Poland
Source: Toxins (Basel). 2026 Mar 30;18(4):164. doi: 10.3390/toxins18040164 (PMC13120221; doi:10.3390/toxins18040164)
Supplement: Supplementary file 1 [file toxins-18-00164-s001.zip]

Archive with 1 entries (1 files):
- toxins-4187583-supplementary.xlsx
