# Supplementary material for: The Effect of Fungicide Protection on Mycotoxin Contamination and Microscopic Fungi in Spring Barley Grain Cultivated in Northeastern Poland
Source: Toxins (Basel). 2026 Mar 30;18(4):164. doi: 10.3390/toxins18040164 (PMC13120221; doi:10.3390/toxins18040164)
Supplement: Supplementary file 1 [file toxins-18-00164-s001.zip › toxins-4187583-supplementary.xlsx]

## Sheet: Arkusz1
	Table S1. Concentrations of metabolites (mg kg-1) identified in the grain of two spring barley cultivars in the experiment along with the LOD and LOQ values. C - non-treated control, P - fungicide protection with (see: section Material and Methods) . Statistically significant differentiation between years was confirmed by Friedman ANOVA for: D3G, HT-2G, EN A, EN B1, SIC, W493, INF and ZDIOL (rele…																	Ranked values for years.
					Year	2022				2021				2020				2022	2021	2020
					Cultivar	Atrika		Vermont		Atrika		Vermont		Atrika	Vermont
	Metabolite	Abbreviation	LOQ	LOD		C	P	C	P	C	P	C	P	C	C	P
I	Deoxynivalenol	DON	3.9	1.3		30.9227	< LOD	26.2507	24.9387	41.1093	< LOD	12.5333	46.9333	< LOD	< LOD	< LOD		20.6897	25.3065	0.4875
	Deoxynivalenol-3-glucoside	D3G	4.2	1.3		< LOD	< LOD	< LOD	13.4	< LOD	< LOD	< LOD	7.16952	< LOD	< LOD	< LOD		3.8375	2.27988	0.4875
	Nivalenol	NIV	9	0.52		13.5333	25.7333	298	130.893	18.7467	31.7733	86.4267	45.56	< LOD	< LOD	27.9333		117.04	45.6267	7.11333
	Nivalenol-3-glucoside	N3G	7.8	3		< LOD	< LOD	85.3527	23.4473	< LOD	< LOD	53.0182	< LOD	< LOD	< LOD	< LOD		27.95	14.3795	1.125
	T-2 toxin	T-2	1.3	0.23		< LOD	0.974694	5.41143	1.84816	2.99673	7.53878	< LOD	3.00245	1.65224	< LOD	1.91429		2.08732	3.41324	0.920383
	HT-2 toxin	HT-2	10	0.63		4.0368	7.6448	19.832	13.448	9.952	14.112	4.512	11.568	< LOD	8.016	13.32		11.2404	10.036	5.41275
	HT-2 toxin-2-glucoside	HT-2G	0.78	1.4		< LOD	< LOD	11.0667	12.4333	17.8917	22.325	10.1583	36.5833	< LOD	< LOD	8.65833		6.225	21.7396	2.51458
	Monoacetoxyscirpenol	MAS	2.1	0.42		2.67217	4.45478	15.4609	5.78435	< LOD	8.5313	5.5913	16.0087	< LOD	< LOD	(< LOQ)		7.09304	7.58533	0.1575
	Diacetoxyscirpenol	DAS	4.8	0.17		< LOD	0.58513	0.651565	< LOD	< LOD	0.929565	1.57652	0.908696	< LOD	< LOD	< LOD		0.351674	0.874946	0.06375
	Neosolaniol	NEO	1.4	0.55		< LOD	< LOD	0.746083	0.396219	< LOD	0.624008	< LOD	< LOD	< LOD	< LOD	< LOD		0.423075	0.362252	0.20625
	Moniliformin	MON	0.56	1		150	99.16	124.1	95.27	106.9	191	557.2	596.8	215.3	218.4	437.3		117.132	362.975	217.75
II	Beauvericin	BEA	1.84	0.027		0.952	0.67936	2.096	2.2024	0.52808	0.6168	9.064	1.0656	0.53584	0.59112	1.2136		1.48244	2.81862	0.58514
	Beauvericin A	BEA-A	0.24	0.027		< LOD	< LOD	(< LOQ)	< LOD	< LOD	< LOD	0.59388	(< LOQ)	< LOD	(< LOQ)	< LOD		0.0135	0.158595	0.010125
	Enniatin A	EN A	3	0.012		1.3592	0.78072	1.4472	2.0064	2.168	2.1728	7.924	6.7992	2.3968	11.024	12.552		1.39838	4.766	6.4932
	Enniatin A1	EN A1	0.08	0.03		16.32	13.4	19.312	18.408	30.592	35.312	62.44	82.88	36.152	101.6	149.52		16.86	52.806	71.818
	Enniatin B	EN B	0.08	0.015		248.08	279.6	270.8	238.16	474.32	542.96	616.24	686	569.12	665.2	687.12		259.16	579.88	480.36
	Enniatin B1	EN B1	0.04	0.03		96.08	96.64	108.24	84.08	204.4	240.64	322.72	446.24	244.8	423.92	600.08		96.26	303.5	317.2
	Enniatin B2	EN B2	0.1	0.022		9.728	10.576	11.032	8.784	29.328	38.144	41.472	66.392	35.672	51.128	88.48		10.03	43.834	43.82
	Culmorin	CUL	0.05	1.6		31.2	< LOD	43.0602	22.0893	43.1845	15.6272	26.9903	38.9437	< LOD	< LOD	10.9282		24.2874	31.1864	3.13204
	15-Hydroxyculmorin	15-HCUL	0.1	1.5		49.3647	< LOD	31.349	19.5451	142.275	7.85098	46.251	30.2353	< LOD	< LOD	48.4784		25.2522	56.6529	12.4946
	Antibiotic Y	AbY	0.066	0.17		< LOD	< LOD	< LOD	21.6669	< LOD	4.28711	3.31986	12.4711	5.98188	49.561	496.446		5.48047	5.04076	137.997
	Apicidin	API	5.2	0.5		(< LOQ)	(< LOQ)	7.57895	10	1.74877	< LOD	9.45965	5.05123	4.44772	9.93684	7.23509		4.51974	4.12741	5.40491
	Aurofusarin	AFU	5	0.6		10.5589	5.13778	25.8889	36.4889	3.62889	45.3444	43.3889	12.0889	58.2778	469.111	690.111		19.5186	26.1128	304.375
	Chlamydospordiol	CHIOL	0.57	0.02		< LOD	< LOD	< LOD	2.6392	< LOD	< LOD	4.7248	< LOD	< LOD	2.1816	12.208		0.6673	1.1887	3.5999
	Chlamydosporol	CHOL	1.5	1.2		< LOD	< LOD	< LOD	17.8151	< LOD	11.6645	32.8688	13.1785	< LOD	22.0215	95.0538		4.90376	14.578	29.4188
	Chrysogin	CHRY	0.71	0.58		42.7556	31.8489	62.4444	35.1733	175.378	157.6	157.333	278.933	96.2667	164.889	225.333		43.0556	192.311	121.622
	Equisetin	EQU	6.2	0.11		< LOD	< LOD	< LOD	1.23504	0.621085	< LOD	20.4806	5.95039	6.4031	6.63876	< LOD		0.35001	6.77677	3.27422
	Fungerin	FUN	0.07	0.075		< LOD	< LOD	< LOD	< LOD	< LOD	< LOD	< LOD	< LOD	< LOD	0.766763	1.0301		0.0375	0.0375	0.458591
	Sambutoxin	SAM	1.94	0.021		(< LOQ)	(< LOQ)	(< LOQ)	(< LOQ)	(< LOQ)	(< LOQ)	(< LOQ)	0.0874947	0.0811284	0.115705	0.113768		0.0105	0.0297487	0.0776505
	Siccanol	SIC	0.14	30		128.867	(< LOQ)	200	139.952	121.06	(< LOQ)	(< LOQ)	(< LOQ)	322.313	677.398	330.699		120.955	41.5151	332.602
	W493	W493	0.33	0.84		5.975	5.44937	10.4688	9.80625	(< LOQ)	(< LOQ)	4.96813	2.89125	2.88563	3.05937	4.55875		7.92484	2.17484	2.62594
III	Tenuazonic acid	TEA	0.25	2.1		(< LOQ)	< LOD	< LOD	35.6176	(< LOQ)	(< LOQ)	< LOD	19.367	< LOD	345.67	7.66154		9.6919	5.62926	88.5955
	Alternariol	AOH	6.8	0.072		< LOD	< LOD	< LOD	< LOD	< LOD	< LOD	< LOD	< LOD	< LOD	7.81581	< LOD		0.036	0.036	1.97195
	Alternariolmethylether	AME	0.064	0.03		< LOD	< LOD	< LOD	< LOD	< LOD	< LOD	< LOD	< LOD	< LOD	0.550222	< LOD		0.015	0.015	0.145056
	Tentoxin	TEN	100	0.29		< LOD	< LOD	< LOD	< LOD	1.8375	2.41417	1.04833	2.57417	2.55917	1.26917	(< LOQ)		0.145	1.96854	0.993333
	Altersetin	ALT	2.77	0.42		< LOD	< LOD	< LOD	< LOD	1.88033	(< LOQ)	(< LOQ)	5.32893	(< LOQ)	2.22909	< LOD		0.21	1.90731	0.662273
	Infectopyron	INF	6.9	3		199.849	258.113	272.302	338.34	295.925	333.509	280.755	328.604	258.566	115.774	148.755		267.151	309.698	130.774
IV	Zinndiol	ZDIOL	0.24	0.19		< LOD	< LOD	< LOD	< LOD	< LOD	< LOD	< LOD	< LOD	< LOD	9.35385	< LOD		0.095	0.095	2.38596
	Zinniol	ZNIOL	0.1	2.2		< LOD	< LOD	(< LOQ)	< LOD	< LOD	< LOD	(< LOQ)	(< LOQ)	23.9226	43.0194	< LOD		1.1	1.1	17.0105
	Bilaid A	BI-A	0.95	0.3		1.7912	1.7928	1.7584	1.7224	1.9168	1.6072	2.1632	1.768	2.3704	1.5864	1.3024		1.7662	1.8638	1.3148
	Abscisic acid	ABA	1.4	0.15		24.696	18.968	21.168	21.928	26.224	22.168	22.72	20.856	39.328	30.528	33.432		21.69	22.992	25.822
	Ilicicolin H	ILI-H	1	0.54		< LOD	2.14598	(< LOQ)	(< LOQ)	< LOD	(< LOQ)	(< LOQ)	(< LOQ)	(< LOQ)	2.97897	2.31175		0.738995	0.27	1.39018
	Monocerin	MCER	9	0.078		0.0951919	< LOD	0.147798	< LOD	0.636768	0.194828	0.909091	0.18901	1.04646	1.3398	< LOD		0.100747	0.482424	0.616566
	Emodin	EMO	0.63	0.063		(< LOQ)	(< LOQ)	0.219182	0.305	0.235727	(< LOQ)	(< LOQ)	0.290182	0.464909	0.879364	0.365182		0.146795	0.147227	0.427364
	Tryptophol	TRY	7.3	1.2		21.0483	12.3034	9.72874	14.446	33.3149	21.0575	26.0966	17.131	24.8368	20.5333	23.5494		14.3816	24.4	17.2299
																	I	314.07	494.579	236.239
																	II	642.167	1369.5	1877.37
																	III	277.249	319.254	223.142
																	IV	40.0193	51.3505	66.1972
																	TOTAL	1273.51	2234.68	2402.95
